# Supplementary material for: Perceived Challenges to Routine Uptake of the Ankle Brachial Index within Primary Care Practice
Source: J Clin Med. 2021 Sep 24;10(19):4371. doi: 10.3390/jcm10194371 (PMC8509610; doi:10.3390/jcm10194371)
Supplement: Supplementary file 1 [file jcm-10-04371-s001.zip]

Archive with 1 entries (1 files):
- jcm-1338663-supplementary.pdf
